# Supplementary material for: Modeling of the Potential Geographical Distribution of Three Fritillaria Species Under Climate Change
Source: Front Plant Sci. 2022 Jan 10;12:749838. doi: 10.3389/fpls.2021.749838 (PMC8784777; doi:10.3389/fpls.2021.749838)
Supplement: Supplementary file 1 [file Table_1.xlsx]

## Sheet: Sheet1
species	longitude	latitude
Fritillaria cirrhosa	96.9178	30.0532
Fritillaria cirrhosa	98.7341	28.5073
Fritillaria cirrhosa	97.8407	29.6709
Fritillaria cirrhosa	96.6002	31.2115
Fritillaria cirrhosa	91.3498	29.6693
Fritillaria cirrhosa	88.907	27.4848
Fritillaria cirrhosa	85.2976	28.8524
Fritillaria cirrhosa	85.9822	28.155
Fritillaria cirrhosa	87.7658	28.3641
Fritillaria cirrhosa	95.7674	29.8587
Fritillaria cirrhosa	94.2134	29.2147
Fritillaria cirrhosa	97.4667	28.6614
Fritillaria cirrhosa	93.2323	30.6407
Fritillaria cirrhosa	93.6793	31.4804
Fritillaria cirrhosa	93.7856	31.8866
Fritillaria cirrhosa	92.0177	29.2595
Fritillaria cirrhosa	96.4805	32.2028
Fritillaria cirrhosa	101.482	33.4289
Fritillaria cirrhosa	101.846	37.1716
Fritillaria cirrhosa	97.0087	32.9937
Fritillaria cirrhosa	100.226	26.8546
Fritillaria cirrhosa	99.0226	26.9506
Fritillaria cirrhosa	99.8126	27.5534
Fritillaria cirrhosa	100.302	25.6784
Fritillaria cirrhosa	102.471	25.5513
Fritillaria cirrhosa	100.298	29.037
Fritillaria cirrhosa	100.287	28.4589
Fritillaria cirrhosa	99.9898	31.6251
Fritillaria cirrhosa	99.6473	31.8933
Fritillaria cirrhosa	101.507	29.0002
Fritillaria cirrhosa	102.037	29.2288
Fritillaria cirrhosa	101.014	30.0315
Fritillaria cirrhosa	102.28	30.3693
Fritillaria cirrhosa	101.409	29.673
Fritillaria cirrhosa	101.535	30.0176
Fritillaria cirrhosa	100.874	31.6914
Fritillaria cirrhosa	100.561	31.464
Fritillaria cirrhosa	100.269	29.9942
Fritillaria cirrhosa	99.6787	30.2942
Fritillaria cirrhosa	101.125	30.9794
Fritillaria cirrhosa	100.312	30.9392
Fritillaria cirrhosa	99.7984	28.9308
Fritillaria cirrhosa	97.9951	32.4662
Fritillaria cirrhosa	98.1017	32.9782
Fritillaria cirrhosa	102.235	29.914
Fritillaria cirrhosa	100.333	32.268
Fritillaria cirrhosa	99.6387	31.3482
Fritillaria cirrhosa	98.5808	31.8064
Fritillaria cirrhosa	99.0031	32.3996
Fritillaria cirrhosa	99.1102	30.0054
Fritillaria cirrhosa	103.59	31.477
Fritillaria cirrhosa	102.968	33.578
Fritillaria cirrhosa	102.363	30.9959
Fritillaria cirrhosa	102.83	30.9937
Fritillaria cirrhosa	102.491	31.4876
Fritillaria cirrhosa	102.983	32.0772
Fritillaria cirrhosa	102.544	32.7909
Fritillaria cirrhosa	102.207	31.9057
Fritillaria cirrhosa	103.853	31.681
Fritillaria cirrhosa	103.604	32.656
Fritillaria cirrhosa	100.979	32.2654
Fritillaria cirrhosa	102.177	28.5496
Fritillaria cirrhosa	101.28	27.9283
Fritillaria cirrhosa	102.54	27.3762
Fritillaria cirrhosa	103.132	28.3283
Fritillaria cirrhosa	102.812	27.706
Fritillaria cirrhosa	102.265	27.8945
Fritillaria cirrhosa	102.578	26.6346
Fritillaria cirrhosa	102.815	30.368
Fritillaria cirrhosa	102.652	29.3445
Fritillaria cirrhosa	103.262	29.2304
Fritillaria cirrhosa	105.239	32.5752
Fritillaria cirrhosa	101.854	26.6826
Fritillaria cirrhosa	103.485	29.6011
Fritillaria cirrhosa	103.673	30.6303
Fritillaria cirrhosa	103.546	28.8354
Fritillaria cirrhosa	103.248	27.6963
Fritillaria cirrhosa	107.319	34.0584
Fritillaria cirrhosa	106.516	33.9108
Fritillaria cirrhosa	107.75	34.2741
Fritillaria cirrhosa	110.148	34.0908
Fritillaria cirrhosa	109.114	33.6861
Fritillaria cirrhosa	107.991	33.5244
Fritillaria cirrhosa	109.323	34.1512
Fritillaria cirrhosa	102.911	34.9833
Fritillaria cirrhosa	103.507	34.5891
Fritillaria cirrhosa	104.037	34.4381
Fritillaria cirrhosa	104.472	34.8485
Fritillaria cirrhosa	104.683	32.9437
Fritillaria cirrhosa	104.113	35.843
Fritillaria cirrhosa	111.616	33.7856
Fritillaria cirrhosa	111.849	33.0448
Fritillaria cirrhosa	115.407	31.7984
Fritillaria cirrhosa	110.894	34.5169
Fritillaria cirrhosa	112.048	37.0612
Fritillaria cirrhosa	111.151	37.5175
Fritillaria cirrhosa	109.57	31.3985
Fritillaria cirrhosa	109.464	31.0184
Fritillaria unibracteata	102.968	33.5781
Fritillaria unibracteata	101.707	32.9025
Fritillaria unibracteata	102.544	32.7908
Fritillaria unibracteata	102.207	31.9058
Fritillaria unibracteata	102.99	32.0617
Fritillaria unibracteata	103.853	31.6811
Fritillaria unibracteata	102.064	31.4762
Fritillaria unibracteata	101.125	30.9793
Fritillaria unibracteata	102.363	30.9958
Fritillaria unibracteata	103.167	31.4365
Fritillaria unibracteata	103.521	30.5872
Fritillaria unibracteata	103.611	31.0021
Fritillaria unibracteata	102.235	29.9141
Fritillaria unibracteata	104.049	30.6185
Fritillaria unibracteata	106.567	29.5247
Fritillaria unibracteata	104.168	31.1265
Fritillaria unibracteata	109.57	31.3986
Fritillaria unibracteata	100.979	32.2653
Fritillaria unibracteata	99.9926	31.6229
Fritillaria unibracteata	101.798	30.1152
Fritillaria unibracteata	98.1028	32.9782
Fritillaria unibracteata	101.881	29.593
Fritillaria unibracteata	104.529	32.4083
Fritillaria unibracteata	97.8057	32.3884
Fritillaria unibracteata	103.848	31.6811
Fritillaria unibracteata	99.9878	35.5886
Fritillaria unibracteata	100.579	35.2537
Fritillaria unibracteata	101.482	33.4288
Fritillaria unibracteata	100.239	34.4776
Fritillaria unibracteata	100.737	32.9327
Fritillaria unibracteata	101.616	34.7342
Fritillaria unibracteata	97.0088	32.9938
Fritillaria unibracteata	103.71	32.9866
Fritillaria unibracteata	100.245	34.4714
Fritillaria unibracteata	99.6514	33.7491
Fritillaria unibracteata	115.692	37.7188
Fritillaria unibracteata	100.239	34.4776
Fritillaria unibracteata	98.2092	34.9149
Fritillaria unibracteata	102.019	35.5157
Fritillaria unibracteata	103.354	34.6926
Fritillaria unibracteata	102.072	33.9976
Fritillaria unibracteata	102.522	35.2025
Fritillaria unibracteata	103.222	34.0559
Fritillaria unibracteata	98.6658	27.7409
Fritillaria unibracteata	109.407	29.4935
Fritillaria unibracteata	109.57	31.3986
Fritillaria unibracteata	99.1103	30.0054
Fritillaria przewalskii	98.1028	32.9782
Fritillaria przewalskii	98.5808	31.8063
Fritillaria przewalskii	100.333	32.268
Fritillaria przewalskii	101.125	30.9793
Fritillaria przewalskii	103.167	31.4365
Fritillaria przewalskii	102.815	30.3679
Fritillaria przewalskii	101.798	30.1152
Fritillaria przewalskii	100.188	31.709
Fritillaria przewalskii	103.59	31.4769
Fritillaria przewalskii	106.567	29.5247
Fritillaria przewalskii	98.8245	31.2095
Fritillaria przewalskii	102.968	33.5781
Fritillaria przewalskii	101.014	30.0315
Fritillaria przewalskii	101.507	29.0001
Fritillaria przewalskii	101.89	30.8785
Fritillaria przewalskii	100.979	32.2653
Fritillaria przewalskii	102.363	30.9958
Fritillaria przewalskii	102.064	31.4762
Fritillaria przewalskii	102.207	31.9058
Fritillaria przewalskii	103.848	31.6811
Fritillaria przewalskii	102.99	32.0617
Fritillaria przewalskii	103.521	30.5872
Fritillaria przewalskii	100.298	29.0369
Fritillaria przewalskii	95.3004	32.8931
Fritillaria przewalskii	100.239	34.4776
Fritillaria przewalskii	101.467	35.0363
Fritillaria przewalskii	100.747	35.5866
Fritillaria przewalskii	102.04	35.9432
Fritillaria przewalskii	101.578	36.4928
Fritillaria przewalskii	102.019	35.5157
Fritillaria przewalskii	102.072	33.9976
Fritillaria przewalskii	102.402	36.482
Fritillaria przewalskii	102.489	35.8503
Fritillaria przewalskii	102.83	36.3192
Fritillaria przewalskii	101.958	36.8441
Fritillaria przewalskii	101.616	34.7342
Fritillaria przewalskii	100.737	32.9327
Fritillaria przewalskii	101.482	33.4288
Fritillaria przewalskii	99.6514	33.7491
Fritillaria przewalskii	100.579	35.2537
Fritillaria przewalskii	114.114	32.4929
Fritillaria przewalskii	102.911	34.9834
Fritillaria przewalskii	102.522	35.2025
Fritillaria przewalskii	103.26	36.7364
Fritillaria przewalskii	103.354	34.6926
Fritillaria przewalskii	102.488	34.5908
Fritillaria przewalskii	104.393	34.0472
Fritillaria przewalskii	104.246	35.2409
Fritillaria przewalskii	104.037	34.438
Fritillaria przewalskii	104.02	34.8541
Fritillaria przewalskii	104.562	34.3194
Fritillaria przewalskii	104.371	33.7848
Fritillaria przewalskii	102.072	33.9976
Fritillaria przewalskii	102.757	36.6649
Fritillaria przewalskii	102.762	36.6849
Fritillaria przewalskii	103.222	34.0559
Fritillaria przewalskii	106.514	33.6327
Fritillaria przewalskii	103.849	35.4147
Fritillaria przewalskii	104.96	33.3702
Fritillaria przewalskii	107.546	33.2227
Fritillaria przewalskii	105.336	34.7321
Fritillaria przewalskii	104.683	32.9438
Fritillaria przewalskii	103.354	34.6926
Fritillaria przewalskii	103.947	36.3321
Fritillaria przewalskii	105.301	34.0111
Fritillaria przewalskii	102.911	35.0001
Fritillaria przewalskii	103.859	35.3948
Fritillaria delavayi	96.67	32.77
Fritillaria delavayi	94.37	32.95
Fritillaria delavayi	101.27	27.92
Fritillaria delavayi	97.18	31.13
Fritillaria delavayi	89.09	29.68
Fritillaria delavayi	92.59	29.14
Fritillaria delavayi	96.91	30.05
Fritillaria delavayi	99.584	27.7859
Fritillaria delavayi	97.4669	28.6613
Fritillaria delavayi	100.23	26.8761
Fritillaria delavayi	97.4669	28.6613
Fritillaria delavayi	100.333	32.2681
Fritillaria delavayi	101.125	30.9795
Fritillaria delavayi	99.706	27.8231
Fritillaria delavayi	91.35	29.6667
Fritillaria delavayi	99.6922	29.1
Fritillaria delavayi	98.1029	32.979
Fritillaria delavayi	100.298	29.037
Fritillaria delavayi	99.7993	28.9321
Fritillaria delavayi	100.23	26.8761
Fritillaria delavayi	100.212	27
Fritillaria delavayi	99.6922	29.1
Fritillaria delavayi	89.45	27.7833
Fritillaria delavayi	108.445	33.945
Fritillaria delavayi	99.8469	28.5939
Fritillaria delavayi	96.2165	30.0917
Fritillaria delavayi	88.8705	29.2671
Fritillaria delavayi	88.8872	29.2697
Fritillaria delavayi	100.858	28.4166
Fritillaria delavayi	103.292	21.2333
Fritillaria delavayi	108.367	35.3267
Fritillaria taipaiensis	108.167	32.1
Fritillaria taipaiensis	109.4	31.5
Fritillaria taipaiensis	107.533	34.1
Fritillaria taipaiensis	109	31.6833
Fritillaria taipaiensis	110.433	31.1667
Fritillaria taipaiensis	107.833	34.15
Fritillaria taipaiensis	107.917	33.5
Fritillaria taipaiensis	104.864	32.9692
Fritillaria taipaiensis	104.356	34.6953
Fritillaria taipaiensis	105.117	32.5667
Fritillaria taipaiensis	104.4	32.5
Fritillaria taipaiensis	110.45	31.75
Fritillaria taipaiensis	110.67	30.2022
Fritillaria taipaiensis	102.25	36.8167
Fritillaria taipaiensis	106.567	35.8167
Fritillaria taipaiensis	112.246	31.0722
Fritillaria taipaiensis	108.7	31.3
Fritillaria taipaiensis	109.783	31.0333
Fritillaria taipaiensis	108.667	31.3667
Fritillaria taipaiensis	107.167	29.2667
Fritillaria wabuensis	103.604	32.656
Fritillaria wabuensis	102.992	32.0618
Fritillaria wabuensis	114.685	30.1
Fritillaria wabuensis	103.587	31.8387
Fritillaria wabuensis	103.909	32.7824
Fritillaria wabuensis	102.99	32.0618
Fritillaria wabuensis	103.424	31.7192
Fritillaria wabuensis	103.853	31.6811
Fritillaria wabuensis	103.439	31.8571
Fritillaria wabuensis	104.448	31.8131
Fritillaria wabuensis	100.312	25.5845
Fritillaria wabuensis	106.47	33.6807
Fritillaria wabuensis	97.4662	28.6605
Fritillaria wabuensis	97.3669	28.6399
Fritillaria wabuensis	94.484	29.5748
Fritillaria wabuensis	104.529	32.4083
Fritillaria wabuensis	103.719	32.4019
