# Supplementary material for: Modeling of the Potential Geographical Distribution of Three Fritillaria Species Under Climate Change
Source: Front Plant Sci. 2022 Jan 10;12:749838. doi: 10.3389/fpls.2021.749838 (PMC8784777; doi:10.3389/fpls.2021.749838)
Supplement: Supplementary file 2 [file Table_2.xls]

## Sheet: correlation of F. cirrhosa
	bio_1	bio_2	bio_3	bio_4	bio_5	bio_6	bio_7	bio_8	bio_9	bio_10	bio_11	bio_12	bio_13	bio_14	bio_15	bio_16	bio_17	bio_18	bio_19	aspect	slope	elev
bio_1	1	-.665**	-.335**	-0.0556139	.912**	.959**	-.423**	.928**	.896**	.948**	.952**	.643**	.632**	.528**	-0.0815435	.628**	.391**	.577**	.247*	-0.120249	-0.178077	-.875**
bio_2	-.665**	1	.679**	-0.0621561	-.575**	-.742**	.484**	-.675**	-.555**	-.672**	-.608**	-.729**	-.636**	-.586**	.287*	-.635**	-.479**	-.587**	-.326**	0.102149	0.115444	.730**
bio_3	-.335**	.679**	1	-.751**	-.565**	-.236*	-.303**	-.537**	-0.0189683	-.568**	-0.0855646	-.334**	-.301**	-.286*	0.129847	-.270*	-0.177634	-0.216487	-0.027523	0.0557261	.331**	.709**
bio_4	-0.0556139	-0.0621561	-.751**	1	.341**	-.271*	.835**	0.207943	-.398**	.263*	-.358**	-.225*	-0.195853	-0.090614	0.00750662	-.244*	-0.129657	-.280*	-0.190451	-0.0276215	-.389**	-.390**
bio_5	.912**	-.575**	-.565**	.341**	1	.773**	-0.0260036	.938**	.685**	.988**	.747**	.468**	.475**	.419**	-0.0495641	.453**	.279*	.392**	0.131536	-0.104102	-.311**	-.958**
bio_6	.959**	-.742**	-.236*	-.271*	.773**	1	-.654**	.834**	.943**	.843**	.981**	.720**	.680**	.583**	-0.152706	.686**	.466**	.642**	.338**	-0.118042	-0.0698137	-.762**
bio_7	-.423**	.484**	-.303**	.835**	-0.0260036	-.654**	1	-0.195145	-.669**	-0.150471	-.656**	-.577**	-.506**	-.419**	0.181626	-.541**	-.401**	-.545**	-.377**	0.0618941	-.261*	0.058166
bio_8	.928**	-.675**	-.537**	0.207943	.938**	.834**	-0.195145	1	.674**	.962**	.804**	.601**	.608**	.453**	0.0258689	.598**	.280*	.553**	0.0754558	-0.139961	-.281*	-.937**
bio_9	.896**	-.555**	-0.0189683	-.398**	.685**	.943**	-.669**	.674**	1	.741**	.961**	.616**	.578**	.561**	-0.200732	.583**	.490**	.540**	.433**	-0.106868	-0.0307516	-.620**
bio_10	.948**	-.672**	-.568**	.263*	.988**	.843**	-0.150471	.962**	.741**	1	.806**	.555**	.549**	.487**	-0.0894883	.529**	.344**	.468**	0.185663	-0.129566	-.297**	-.971**
bio_11	.952**	-.608**	-0.0855646	-.358**	.747**	.981**	-.656**	.804**	.961**	.806**	1	.672**	.650**	.528**	-0.0885788	.660**	.413**	.623**	.297**	-0.109069	-0.0513452	-.699**
bio_12	.643**	-.729**	-.334**	-.225*	.468**	.720**	-.577**	.601**	.616**	.555**	.672**	1	.925**	.725**	-0.158308	.931**	.584**	.916**	.398**	-0.078725	-0.14052	-.556**
bio_13	.632**	-.636**	-.301**	-0.195853	.475**	.680**	-.506**	.608**	.578**	.549**	.650**	.925**	1	.557**	0.166929	.989**	.380**	.981**	0.190693	-0.0658309	-0.0501072	-.523**
bio_14	.528**	-.586**	-.286*	-0.090614	.419**	.583**	-.419**	.453**	.561**	.487**	.528**	.725**	.557**	1	-.565**	.526**	.954**	.500**	.834**	-.281*	-.337**	-.466**
bio_15	-0.0815435	.287*	0.129847	0.00750662	-0.0495641	-0.152706	0.181626	0.0258689	-0.200732	-0.0894883	-0.0885788	-0.158308	0.166929	-.565**	1	0.178423	-.703**	0.219482	-.765**	0.173911	.225*	0.139065
bio_16	.628**	-.635**	-.270*	-.244*	.453**	.686**	-.541**	.598**	.583**	.529**	.660**	.931**	.989**	.526**	0.178423	1	.346**	.993**	0.158936	-0.0334636	-0.0254456	-.506**
bio_17	.391**	-.479**	-0.177634	-0.129657	.279*	.466**	-.401**	.280*	.490**	.344**	.413**	.584**	.380**	.954**	-.703**	.346**	1	.320**	.950**	-.294**	-.330**	-.325**
bio_18	.577**	-.587**	-0.216487	-.280*	.392**	.642**	-.545**	.553**	.540**	.468**	.623**	.916**	.981**	.500**	0.219482	.993**	.320**	1	0.132147	-0.0252797	0.000266032	-.440**
bio_19	.247*	-.326**	-0.027523	-0.190451	0.131536	.338**	-.377**	0.0754558	.433**	0.185663	.297**	.398**	0.190693	.834**	-.765**	0.158936	.950**	0.132147	1	-.274*	-0.220714	-0.154231
aspect	-0.120249	0.102149	0.0557261	-0.0276215	-0.104102	-0.118042	0.0618941	-0.139961	-0.106868	-0.129566	-0.109069	-0.078725	-0.0658309	-.281*	0.173911	-0.0334636	-.294**	-0.0252797	-.274*	1	0.209898	0.100154
slope	-0.178077	0.115444	.331**	-.389**	-.311**	-0.0698137	-.261*	-.281*	-0.0307516	-.297**	-0.0513452	-0.14052	-0.0501072	-.337**	.225*	-0.0254456	-.330**	0.000266032	-0.220714	0.209898	1	.320**
elev	-.875**	.730**	.709**	-.390**	-.958**	-.762**	0.058166	-.937**	-.620**	-.971**	-.699**	-.556**	-.523**	-.466**	0.139065	-.506**	-.325**	-.440**	-0.154231	0.100154	.320**	1

## Sheet: correlation of F. przewalskii
	bio_1	bio_2	bio_3	bio_4	bio_5	bio_6	bio_7	bio_8	bio_9	bio_10	bio_11	bio_12	bio_13	bio_14	bio_15	bio_16	bio_17	bio_18	bio_19	aspect	slope	elev
bio_1	1	-.783**	-.539**	-0.0364735	.933**	.963**	-.545**	.967**	.945**	.961**	.954**	.472**	.445**	.526**	-.513**	.397**	.531**	.362**	.519**	0.192596	-0.0816522	-.886**
bio_2	-.783**	1	.788**	-0.0678672	-.716**	-.832**	.575**	-.781**	-.707**	-.789**	-.723**	-.464**	-.374**	-.514**	.616**	-.382**	-.508**	-.329**	-.503**	-0.175509	0.05865	.811**
bio_3	-.539**	.788**	1	-.648**	-.698**	-.455**	-0.0413257	-.681**	-.295*	-.710**	-.318**	-0.0219607	0.0563641	-.282*	.484**	0.0606048	-.290*	0.116302	-.287*	0.0397224	0.243149	.824**
bio_4	-0.0364735	-0.0678672	-.648**	1	.309*	-0.242273	.768**	0.201307	-.352**	0.240501	-.334**	-.601**	-.592**	-0.211893	0.0180722	-.625**	-0.184812	-.650**	-0.18367	-.297*	-.354**	-.368**
bio_5	.933**	-.716**	-.698**	.309*	1	.816**	-0.219317	.981**	.772**	.990**	.786**	0.199606	0.176184	.390**	-.459**	0.116629	.401**	0.0772135	.390**	0.0787921	-0.183256	-.952**
bio_6	.963**	-.832**	-.455**	-0.242273	.816**	1	-.742**	.884**	.978**	.872**	.983**	.602**	.556**	.578**	-.545**	.529**	.571**	.495**	.561**	.258*	0.0158162	-.784**
bio_7	-.545**	.575**	-0.0413257	.768**	-0.219317	-.742**	1	-.355**	-.756**	-.324**	-.749**	-.785**	-.736**	-.524**	.389**	-.759**	-.499**	-.746**	-.496**	-.344**	-0.239376	0.220619
bio_8	.967**	-.781**	-.681**	0.201307	.981**	.884**	-.355**	1	.843**	.995**	.853**	.346**	.322**	.512**	-.500**	.267*	.521**	0.229596	.510**	0.12225	-0.172672	-.952**
bio_9	.945**	-.707**	-.295*	-.352**	.772**	.978**	-.756**	.843**	1	.821**	.997**	.642**	.617**	.585**	-.481**	.582**	.579**	.557**	.568**	.265*	0.0337078	-.707**
bio_10	.961**	-.789**	-.710**	0.240501	.990**	.872**	-.324**	.995**	.821**	1	.835**	.297*	.270*	.458**	-.505**	0.216446	.470**	0.1736	.459**	0.10616	-0.176323	-.965**
bio_11	.954**	-.723**	-.318**	-.334**	.786**	.983**	-.749**	.853**	.997**	.835**	1	.628**	.600**	.567**	-.493**	.565**	.563**	.538**	.552**	.270*	0.0294747	-.726**
bio_12	.472**	-.464**	-0.0219607	-.601**	0.199606	.602**	-.785**	.346**	.642**	.297*	.628**	1	.952**	.826**	-.520**	.965**	.826**	.956**	.823**	.268*	-0.0262537	-.265*
bio_13	.445**	-.374**	0.0563641	-.592**	0.176184	.556**	-.736**	.322**	.617**	.270*	.600**	.952**	1	.773**	-.294*	.987**	.775**	.984**	.773**	0.2031	-0.0196285	-0.214876
bio_14	.526**	-.514**	-.282*	-0.211893	.390**	.578**	-.524**	.512**	.585**	.458**	.567**	.826**	.773**	1	-.583**	.753**	.983**	.752**	.983**	0.150578	-0.185334	-.429**
bio_15	-.513**	.616**	.484**	0.0180722	-.459**	-.545**	.389**	-.500**	-.481**	-.505**	-.493**	-.520**	-.294*	-.583**	1	-.301*	-.626**	-.258*	-.618**	-0.171209	.296*	.573**
bio_16	.397**	-.382**	0.0606048	-.625**	0.116629	.529**	-.759**	.267*	.582**	0.216446	.565**	.965**	.987**	.753**	-.301*	1	.745**	.995**	.744**	0.233465	0.0301008	-0.172636
bio_17	.531**	-.508**	-.290*	-0.184812	.401**	.571**	-.499**	.521**	.579**	.470**	.563**	.826**	.775**	.983**	-.626**	.745**	1	.743**	.999**	0.15696	-.273*	-.456**
bio_18	.362**	-.329**	0.116302	-.650**	0.0772135	.495**	-.746**	0.229596	.557**	0.1736	.538**	.956**	.984**	.752**	-.258*	.995**	.743**	1	.742**	0.231418	0.0404936	-0.119798
bio_19	.519**	-.503**	-.287*	-0.18367	.390**	.561**	-.496**	.510**	.568**	.459**	.552**	.823**	.773**	.983**	-.618**	.744**	.999**	.742**	1	0.152819	-.269*	-.444**
aspect	0.192596	-0.175509	0.0397224	-.297*	0.0787921	.258*	-.344**	0.12225	.265*	0.10616	.270*	.268*	0.2031	0.150578	-0.171209	0.233465	0.15696	0.231418	0.152819	1	.260*	-0.0751585
slope	-0.0816522	0.05865	0.243149	-.354**	-0.183256	0.0158162	-0.239376	-0.172672	0.0337078	-0.176323	0.0294747	-0.0262537	-0.0196285	-0.185334	.296*	0.0301008	-.273*	0.0404936	-.269*	.260*	1	.245*
elev	-.886**	.811**	.824**	-.368**	-.952**	-.784**	0.220619	-.952**	-.707**	-.965**	-.726**	-.265*	-0.214876	-.429**	.573**	-0.172636	-.456**	-0.119798	-.444**	-0.0751585	.245*	1

## Sheet: correlation of F. unibracteata
	bio_1	bio_2	bio_3	bio_4	bio_5	bio_6	bio_7	bio_8	bio_9	bio_10	bio_11	bio_12	bio_13	bio_14	bio_15	bio_16	bio_17	bio_18	bio_19	aspect	slope	elev
bio_1	1	-.738**	-.624**	-0.103236	.970**	.972**	-.586**	.980**	.978**	.984**	.982**	.671**	.757**	.553**	-0.177576	.712**	.571**	.701**	.527**	0.0855938	-0.174324	-.957**
bio_2	-.738**	1	.848**	0.158963	-.634**	-.835**	.791**	-.711**	-.749**	-.719**	-.747**	-.817**	-.844**	-.746**	.370*	-.837**	-.765**	-.831**	-.722**	-0.0339456	0.0735846	.736**
bio_3	-.624**	.848**	1	-.358*	-.643**	-.628**	.355*	-.694**	-.534**	-.698**	-.540**	-.594**	-.654**	-.678**	0.170646	-.630**	-.665**	-.612**	-.584**	-0.0133339	0.281512	.762**
bio_4	-0.103236	0.158963	-.358*	1	0.11601	-0.269973	.720**	0.0868074	-.297*	0.075826	-0.286482	-.384**	-0.264806	-0.0452597	.462**	-.322*	-0.111993	-.342*	-0.164532	-0.148027	-.607**	-0.151639
bio_5	.970**	-.634**	-.643**	0.11601	1	.892**	-.378*	.990**	.903**	.992**	.911**	.540**	.638**	.494**	-0.0766123	.580**	.495**	.565**	.436**	0.0859429	-0.288546	-.975**
bio_6	.972**	-.835**	-.628**	-0.269973	.892**	1	-.756**	.922**	.988**	.928**	.989**	.768**	.822**	.618**	-.295*	.792**	.644**	.785**	.607**	0.0964712	-0.0630411	-.894**
bio_7	-.586**	.791**	.355*	.720**	-.378*	-.756**	1	-.453**	-.716**	-.463**	-.705**	-.790**	-.758**	-.551**	.492**	-.780**	-.601**	-.790**	-.610**	-0.0730597	-0.288393	.419**
bio_8	.980**	-.711**	-.694**	0.0868074	.990**	.922**	-.453**	1	.923**	.998**	.928**	.598**	.709**	.548**	-0.0811938	.653**	.552**	.642**	.500**	0.0624292	-.302*	-.984**
bio_9	.978**	-.749**	-.534**	-.297*	.903**	.988**	-.716**	.923**	1	.927**	.998**	.732**	.793**	.565**	-0.263842	.760**	.595**	.755**	.568**	0.0927696	-0.050286	-.885**
bio_10	.984**	-.719**	-.698**	0.075826	.992**	.928**	-.463**	.998**	.927**	1	.934**	.609**	.715**	.553**	-0.101606	.659**	.559**	.645**	.504**	0.0614355	-0.284127	-.987**
bio_11	.982**	-.747**	-.540**	-0.286482	.911**	.989**	-.705**	.928**	.998**	.934**	1	.724**	.784**	.552**	-0.261105	.751**	.581**	.744**	.548**	0.106227	-0.0561696	-.893**
bio_12	.671**	-.817**	-.594**	-.384**	.540**	.768**	-.790**	.598**	.732**	.609**	.724**	1	.901**	.860**	-.634**	.937**	.903**	.937**	.872**	0.0197111	0.148852	-.613**
bio_13	.757**	-.844**	-.654**	-0.264806	.638**	.822**	-.758**	.709**	.793**	.715**	.784**	.901**	1	.732**	-0.254685	.988**	.774**	.984**	.743**	-0.0932448	-0.0275882	-.722**
bio_14	.553**	-.746**	-.678**	-0.0452597	.494**	.618**	-.551**	.548**	.565**	.553**	.552**	.860**	.732**	1	-.585**	.755**	.992**	.752**	.953**	-0.0879359	-0.0673768	-.555**
bio_15	-0.177576	.370*	0.170646	.462**	-0.0766123	-.295*	.492**	-0.0811938	-0.263842	-0.101606	-0.261105	-.634**	-0.254685	-.585**	1	-.343*	-.620**	-.346*	-.618**	-0.233958	-.483**	0.0959937
bio_16	.712**	-.837**	-.630**	-.322*	.580**	.792**	-.780**	.653**	.760**	.659**	.751**	.937**	.988**	.755**	-.343*	1	.801**	.998**	.773**	-0.0567107	0.0494278	-.670**
bio_17	.571**	-.765**	-.665**	-0.111993	.495**	.644**	-.601**	.552**	.595**	.559**	.581**	.903**	.774**	.992**	-.620**	.801**	1	.799**	.972**	-0.0595671	-0.0209564	-.565**
bio_18	.701**	-.831**	-.612**	-.342*	.565**	.785**	-.790**	.642**	.755**	.645**	.744**	.937**	.984**	.752**	-.346*	.998**	.799**	1	.776**	-0.0599952	0.0457482	-.654**
bio_19	.527**	-.722**	-.584**	-0.164532	.436**	.607**	-.610**	.500**	.568**	.504**	.548**	.872**	.743**	.953**	-.618**	.773**	.972**	.776**	1	-0.0972554	-0.0103757	-.506**
aspect	0.0855938	-0.0339456	-0.0133339	-0.148027	0.0859429	0.0964712	-0.0730597	0.0624292	0.0927696	0.0614355	0.106227	0.0197111	-0.0932448	-0.0879359	-0.233958	-0.0567107	-0.0595671	-0.0599952	-0.0972554	1	0.223308	-0.0687116
slope	-0.174324	0.0735846	0.281512	-.607**	-0.288546	-0.0630411	-0.288393	-.302*	-0.050286	-0.284127	-0.0561696	0.148852	-0.0275882	-0.0673768	-.483**	0.0494278	-0.0209564	0.0457482	-0.0103757	0.223308	1	.315*
elev	-.957**	.736**	.762**	-0.151639	-.975**	-.894**	.419**	-.984**	-.885**	-.987**	-.893**	-.613**	-.722**	-.555**	0.0959937	-.670**	-.565**	-.654**	-.506**	-0.0687116	.315*	1
