# Supplementary material for: Modeling of the Potential Geographical Distribution of Three Fritillaria Species Under Climate Change
Source: Front Plant Sci. 2022 Jan 10;12:749838. doi: 10.3389/fpls.2021.749838 (PMC8784777; doi:10.3389/fpls.2021.749838)
Supplement: Supplementary file 3 [file Table_3.xls]

## Sheet: Supplementary Table 3 The occur
Species 1	longitude	latitude	Species 2	longitude	latitude	species 3	longitude	latitude
Fritillaria cirrhosa	85.2976	28.8524	Fritillaria unibracteata	97.0088	32.9938	Fritillaria przewalskii	98.1028	32.9782
Fritillaria cirrhosa	85.9822	28.155	Fritillaria unibracteata	97.8057	32.3884	Fritillaria przewalskii	98.5808	31.8063
Fritillaria cirrhosa	87.7658	28.3641	Fritillaria unibracteata	98.1028	32.9782	Fritillaria przewalskii	100.333	32.268
Fritillaria cirrhosa	88.907	27.4848	Fritillaria unibracteata	98.2092	34.9149	Fritillaria przewalskii	101.125	30.9793
Fritillaria cirrhosa	91.3498	29.6693	Fritillaria unibracteata	98.6658	27.7409	Fritillaria przewalskii	103.167	31.4365
Fritillaria cirrhosa	92.0177	29.2595	Fritillaria unibracteata	99.1103	30.0054	Fritillaria przewalskii	102.815	30.3679
Fritillaria cirrhosa	93.2323	30.6407	Fritillaria unibracteata	99.6514	33.7491	Fritillaria przewalskii	101.798	30.1152
Fritillaria cirrhosa	93.7856	31.8866	Fritillaria unibracteata	99.9878	35.5886	Fritillaria przewalskii	100.188	31.709
Fritillaria cirrhosa	94.2134	29.2147	Fritillaria unibracteata	99.9926	31.6229	Fritillaria przewalskii	103.59	31.4769
Fritillaria cirrhosa	95.7674	29.8587	Fritillaria unibracteata	100.239	34.4776	Fritillaria przewalskii	106.567	29.5247
Fritillaria cirrhosa	96.4805	32.2028	Fritillaria unibracteata	100.245	34.4714	Fritillaria przewalskii	98.8245	31.2095
Fritillaria cirrhosa	96.6002	31.2115	Fritillaria unibracteata	100.579	35.2537	Fritillaria przewalskii	102.968	33.5781
Fritillaria cirrhosa	96.9178	30.0532	Fritillaria unibracteata	100.737	32.9327	Fritillaria przewalskii	101.014	30.0315
Fritillaria cirrhosa	97.0087	32.9937	Fritillaria unibracteata	100.979	32.2653	Fritillaria przewalskii	101.507	29.0001
Fritillaria cirrhosa	97.4667	28.6614	Fritillaria unibracteata	101.125	30.9793	Fritillaria przewalskii	101.89	30.8785
Fritillaria cirrhosa	97.8407	29.6709	Fritillaria unibracteata	101.482	33.4288	Fritillaria przewalskii	100.979	32.2653
Fritillaria cirrhosa	97.9951	32.4662	Fritillaria unibracteata	101.616	34.7342	Fritillaria przewalskii	102.363	30.9958
Fritillaria cirrhosa	98.5808	31.8064	Fritillaria unibracteata	101.707	32.9025	Fritillaria przewalskii	102.064	31.4762
Fritillaria cirrhosa	98.7341	28.5073	Fritillaria unibracteata	101.798	30.1152	Fritillaria przewalskii	102.207	31.9058
Fritillaria cirrhosa	99.0031	32.3996	Fritillaria unibracteata	101.881	29.593	Fritillaria przewalskii	103.848	31.6811
Fritillaria cirrhosa	99.0226	26.9506	Fritillaria unibracteata	102.019	35.5157	Fritillaria przewalskii	102.99	32.0617
Fritillaria cirrhosa	99.1102	30.0054	Fritillaria unibracteata	102.064	31.4762	Fritillaria przewalskii	103.521	30.5872
Fritillaria cirrhosa	99.6473	31.8933	Fritillaria unibracteata	102.072	33.9976	Fritillaria przewalskii	100.298	29.0369
Fritillaria cirrhosa	99.6787	30.2942	Fritillaria unibracteata	102.207	31.9058	Fritillaria przewalskii	95.3004	32.8931
Fritillaria cirrhosa	99.7984	28.9308	Fritillaria unibracteata	102.235	29.9141	Fritillaria przewalskii	100.239	34.4776
Fritillaria cirrhosa	99.8126	27.5534	Fritillaria unibracteata	102.363	30.9958	Fritillaria przewalskii	101.467	35.0363
Fritillaria cirrhosa	100.226	26.8546	Fritillaria unibracteata	102.522	35.2025	Fritillaria przewalskii	100.747	35.5866
Fritillaria cirrhosa	100.269	29.9942	Fritillaria unibracteata	102.544	32.7908	Fritillaria przewalskii	102.04	35.9432
Fritillaria cirrhosa	100.287	28.4589	Fritillaria unibracteata	102.968	33.5781	Fritillaria przewalskii	101.578	36.4928
Fritillaria cirrhosa	100.302	25.6784	Fritillaria unibracteata	102.99	32.0617	Fritillaria przewalskii	102.019	35.5157
Fritillaria cirrhosa	100.561	31.464	Fritillaria unibracteata	103.167	31.4365	Fritillaria przewalskii	102.072	33.9976
Fritillaria cirrhosa	100.979	32.2654	Fritillaria unibracteata	103.222	34.0559	Fritillaria przewalskii	102.402	36.482
Fritillaria cirrhosa	101.014	30.0315	Fritillaria unibracteata	103.354	34.6926	Fritillaria przewalskii	102.489	35.8503
Fritillaria cirrhosa	101.125	30.9794	Fritillaria unibracteata	103.521	30.5872	Fritillaria przewalskii	102.83	36.3192
Fritillaria cirrhosa	101.28	27.9283	Fritillaria unibracteata	103.611	31.0021	Fritillaria przewalskii	101.958	36.8441
Fritillaria cirrhosa	101.482	33.4289	Fritillaria unibracteata	103.71	32.9866	Fritillaria przewalskii	101.616	34.7342
Fritillaria cirrhosa	101.507	29.0002	Fritillaria unibracteata	103.848	31.6811	Fritillaria przewalskii	100.737	32.9327
Fritillaria cirrhosa	101.846	37.1716	Fritillaria unibracteata	103.853	31.6811	Fritillaria przewalskii	101.482	33.4288
Fritillaria cirrhosa	101.854	26.6826	Fritillaria unibracteata	104.049	30.6185	Fritillaria przewalskii	99.6514	33.7491
Fritillaria cirrhosa	102.177	28.5496	Fritillaria unibracteata	104.168	31.1265	Fritillaria przewalskii	100.579	35.2537
Fritillaria cirrhosa	102.207	31.9057	Fritillaria unibracteata	104.529	32.4083	Fritillaria przewalskii	114.114	32.4929
Fritillaria cirrhosa	102.235	29.914	Fritillaria unibracteata	106.567	29.5247	Fritillaria przewalskii	102.911	34.9834
Fritillaria cirrhosa	102.265	27.8945	Fritillaria unibracteata	109.407	29.4935	Fritillaria przewalskii	102.522	35.2025
Fritillaria cirrhosa	102.471	25.5513	Fritillaria unibracteata	109.57	31.3986	Fritillaria przewalskii	103.26	36.7364
Fritillaria cirrhosa	102.54	27.3762	Fritillaria unibracteata	115.692	37.7188	Fritillaria przewalskii	103.354	34.6926
Fritillaria cirrhosa	102.544	32.7909				Fritillaria przewalskii	102.488	34.5908
Fritillaria cirrhosa	102.578	26.6346				Fritillaria przewalskii	104.393	34.0472
Fritillaria cirrhosa	102.652	29.3445				Fritillaria przewalskii	104.246	35.2409
Fritillaria cirrhosa	102.815	30.368				Fritillaria przewalskii	104.037	34.438
Fritillaria cirrhosa	102.83	30.9937				Fritillaria przewalskii	104.02	34.8541
Fritillaria cirrhosa	102.911	34.9833				Fritillaria przewalskii	104.562	34.3194
Fritillaria cirrhosa	102.968	33.578				Fritillaria przewalskii	104.371	33.7848
Fritillaria cirrhosa	102.983	32.0772				Fritillaria przewalskii	102.757	36.6649
Fritillaria cirrhosa	103.132	28.3283				Fritillaria przewalskii	102.762	36.6849
Fritillaria cirrhosa	103.248	27.6963				Fritillaria przewalskii	103.222	34.0559
Fritillaria cirrhosa	103.485	29.6011				Fritillaria przewalskii	106.514	33.6327
Fritillaria cirrhosa	103.507	34.5891				Fritillaria przewalskii	103.849	35.4147
Fritillaria cirrhosa	103.546	28.8354				Fritillaria przewalskii	104.96	33.3702
Fritillaria cirrhosa	103.604	32.656				Fritillaria przewalskii	107.546	33.2227
Fritillaria cirrhosa	103.673	30.6303				Fritillaria przewalskii	105.336	34.7321
Fritillaria cirrhosa	103.853	31.681				Fritillaria przewalskii	104.683	32.9438
Fritillaria cirrhosa	104.113	35.843				Fritillaria przewalskii	103.947	36.3321
Fritillaria cirrhosa	104.472	34.8485				Fritillaria przewalskii	105.301	34.0111
Fritillaria cirrhosa	104.683	32.9437				Fritillaria przewalskii	102.911	35.0001
Fritillaria cirrhosa	105.239	32.5752				Fritillaria przewalskii	103.859	35.3948
Fritillaria cirrhosa	106.516	33.9108
Fritillaria cirrhosa	107.75	34.2741
Fritillaria cirrhosa	107.991	33.5244
Fritillaria cirrhosa	109.114	33.6861
Fritillaria cirrhosa	109.57	31.3985
Fritillaria cirrhosa	110.148	34.0908
Fritillaria cirrhosa	110.894	34.5169
Fritillaria cirrhosa	111.151	37.5175
Fritillaria cirrhosa	111.616	33.7856
Fritillaria cirrhosa	111.849	33.0448
Fritillaria cirrhosa	112.048	37.0612
Fritillaria cirrhosa	115.407	31.7984
