# Supplementary material for: Modeling of the Potential Geographical Distribution of Three Fritillaria Species Under Climate Change
Source: Front Plant Sci. 2022 Jan 10;12:749838. doi: 10.3389/fpls.2021.749838 (PMC8784777; doi:10.3389/fpls.2021.749838)
Supplement: Supplementary file 6 [file Table_6.xls]

## Sheet: ED based on CP genome
	Fritillaria_thunbergii	Lilium_davidii	Amana_kuocangshanica	Lilium_fargesii	Lilium_bakerianum	Fritillaria_yuzhongensis	Lilium_brownii	Lilium_matangense	Fritillaria_cirrhosa	Fritillaria_delavayi	Fritillaria_davidii	Lilium_xanthellum	Amana_wanzhensis	Lilium_nepalense	Fritillaria_sinica	Lilium_primulinum	Lilium_pardanthinum	Fritillaria_anhuiensis	Lilium_duchartrei	Fritillaria_taipaiensis	Fritillaria_eduardii	Fritillaria_yuminensis	Amana_edulis	Lilium_sargentiae	Lilium_formosanum	Lilium_amabile	Lilium_nanum	Lilium_cernuum	Lilium_sulphureum	Fritillaria_unibracteata	Lilium_superbum	Fritillaria_tortifolia	Lilium_washingtonianum	Fritillaria_ussuriensis	Lilium_pumilum	Lilium_regale	Lilium_meleagrinum	Lilium_hansonii	Fritillaria_pallidiflora	Fritillaria_karelinii	Fritillaria_monantha	Fritillaria_przewalskii	Fritillaria_dajinensis	Lilium_bulbiferum	Fritillaria_sichuanica	Amana_erythronioides	Fritillaria_persica	Lilium_souliei	Amana_anhuiensis
Fritillaria_thunbergii
Lilium_davidii	0.00811764
Amana_kuocangshanica	0.0306729	0.0288401
Lilium_fargesii	0.00943632	0.00664795	0.0301588
Lilium_bakerianum	0.0089655	0.00617713	0.0296879	0.00436253
Fritillaria_yuzhongensis	0.00269424	0.00844685	0.0310021	0.00976553	0.00929471
Lilium_brownii	0.00850348	0.00224328	0.0292259	0.00703379	0.00656297	0.00883269
Lilium_matangense	0.00920084	0.00641247	0.0299233	0.00278238	0.00412706	0.00953005	0.00679831
Fritillaria_cirrhosa	0.00274355	0.00849616	0.0310514	0.00981484	0.00934402	0.00202164	0.008882	0.00957936
Fritillaria_delavayi	0.00277561	0.00852822	0.0310834	0.00984689	0.00937608	0.0020537	0.00891406	0.00961142	0.00188854
Fritillaria_davidii	0.00721823	0.0073683	0.0299235	0.00868698	0.00821616	0.00754744	0.00775415	0.0084515	0.00759675	0.00762881
Lilium_xanthellum	0.00921705	0.00642868	0.0299395	0.00279858	0.00414326	0.00954626	0.00681452	1.62063e-05	0.00959557	0.00962762	0.00846771
Amana_wanzhensis	0.0305471	0.0287144	0.00191767	0.030033	0.0295622	0.0308764	0.0291002	0.0297976	0.0309257	0.0309577	0.0297978	0.0298138
Lilium_nepalense	0.00853544	0.00574707	0.0292579	0.00393247	0.00119186	0.00886465	0.00613291	0.003697	0.00891396	0.00894602	0.0077861	0.0037132	0.0291322
Fritillaria_sinica	0.00266383	0.00841644	0.0309717	0.00973512	0.0092643	0.00194192	0.00880229	0.00949964	0.000543159	0.00180882	0.00751703	0.00951585	0.0308459	0.00883424
Lilium_primulinum	0.00854352	0.00575515	0.029266	0.00394055	0.00119994	0.00887273	0.00614099	0.00370508	0.00892204	0.0089541	0.00779418	0.00372128	0.0291402	0.000510663	0.00884232
Lilium_pardanthinum	0.00867919	0.00589082	0.0294016	0.00407622	0.00202054	0.0090084	0.00627666	0.00384075	0.00905771	0.00908976	0.00792985	0.00385695	0.0292759	0.00159048	0.00897799	0.00159856
Fritillaria_anhuiensis	0.000364726	0.0081949	0.0307501	0.00951358	0.00904276	0.0027715	0.00858075	0.00927811	0.00282081	0.00285287	0.0072955	0.00929431	0.0306244	0.0086127	0.0027411	0.00862078	0.00875645
Lilium_duchartrei	0.00861594	0.00582757	0.0293384	0.00274958	0.00354216	0.00894515	0.00621341	0.00251411	0.00899446	0.00902652	0.0078666	0.00253032	0.0292127	0.0031121	0.00891474	0.00312018	0.00325585	0.0086932
Fritillaria_taipaiensis	0.00274039	0.008493	0.0310482	0.00981167	0.00934085	0.000969237	0.00887884	0.0095762	0.00206779	0.00209984	0.00759359	0.0095924	0.0309225	0.00891079	0.00198807	0.00891887	0.00905454	0.00281765	0.0089913
Fritillaria_eduardii	0.00469419	0.008308	0.0308632	0.00962667	0.00915585	0.0050234	0.00869384	0.0093912	0.00507271	0.00510477	0.00740859	0.0094074	0.0307375	0.00872579	0.00499299	0.00873387	0.00886954	0.00477146	0.0088063	0.00506955
Fritillaria_yuminensis	0.00421857	0.00871402	0.0312692	0.0100327	0.00956187	0.00454778	0.00909986	0.00979722	0.00459709	0.00462914	0.00781461	0.00981342	0.0311435	0.00913181	0.00451737	0.00913989	0.00927556	0.00429583	0.00921232	0.00459392	0.00529057
Amana_edulis	0.0306307	0.028798	0.00270508	0.0301166	0.0296458	0.03096	0.0291838	0.0298812	0.0310093	0.0310413	0.0298814	0.0298974	0.00257936	0.0292158	0.0309295	0.0292238	0.0293595	0.030708	0.0292963	0.0310061	0.0308211	0.0312271
Lilium_sargentiae	0.00872789	0.00593952	0.0294503	0.00412492	0.00358563	0.0090571	0.00632536	0.00388945	0.00910641	0.00913847	0.00797855	0.00390566	0.0293246	0.00315557	0.00902669	0.00316365	0.00329932	0.00880515	0.00330455	0.00910324	0.00891824	0.00932427	0.0294082
Lilium_formosanum	0.00877033	0.00251013	0.0294928	0.00730064	0.00682982	0.00909954	0.000673939	0.00706516	0.00914885	0.00918091	0.00802099	0.00708137	0.0293671	0.00639976	0.00906913	0.00640784	0.00654351	0.0088476	0.00648026	0.00914569	0.00896069	0.00936671	0.0294507	0.00659221
Lilium_amabile	0.00843893	0.000940193	0.0291614	0.00696924	0.00649842	0.00876814	0.00256457	0.00673377	0.00881746	0.00884951	0.0076896	0.00674997	0.0290357	0.00606836	0.00873774	0.00607644	0.00621211	0.0085162	0.00614886	0.00881429	0.00862929	0.00903531	0.0291193	0.00626081	0.00283142
Lilium_nanum	0.00892251	0.00613414	0.029645	0.00250405	0.00384873	0.00925172	0.00651999	0.000875617	0.00930103	0.00933309	0.00817318	0.000891823	0.0295192	0.00341867	0.00922132	0.00342675	0.00356242	0.00899978	0.00223578	0.00929787	0.00911287	0.00951889	0.0296028	0.00361112	0.00678683	0.00645544
Lilium_cernuum	0.00820674	0.000708	0.0289292	0.00673705	0.00626623	0.00853595	0.00233238	0.00650157	0.00858526	0.00861732	0.0074574	0.00651778	0.0288035	0.00583617	0.00850554	0.00584425	0.00597992	0.00828401	0.00591667	0.0085821	0.0083971	0.00880312	0.0288871	0.00602862	0.00259923	0.000688883	0.00622325
Lilium_sulphureum	0.00861439	0.00582602	0.0293368	0.00401143	0.00347214	0.0089436	0.00621187	0.00377595	0.00899291	0.00902497	0.00786505	0.00379216	0.0292111	0.00304208	0.00891319	0.00305016	0.00318583	0.00869166	0.00319105	0.00898975	0.00880475	0.00921077	0.0292947	0.000162078	0.00647871	0.00614732	0.00349762	0.00591512
Fritillaria_unibracteata	0.00284691	0.00859952	0.0311547	0.0099182	0.00944738	0.00176753	0.00898536	0.00968272	0.00217431	0.00220637	0.00770011	0.00969893	0.031029	0.00901732	0.0020946	0.0090254	0.00916107	0.00292417	0.00909782	0.00181368	0.00517607	0.00470045	0.0311126	0.00920977	0.00925221	0.00892081	0.00940439	0.00868862	0.00909627
Lilium_superbum	0.00952449	0.00673612	0.0302469	0.00579447	0.00532365	0.0098537	0.00712197	0.005559	0.00990301	0.00993507	0.00877515	0.0055752	0.0301212	0.00489359	0.00982329	0.00490167	0.00503734	0.00960176	0.0049741	0.00989985	0.00971485	0.0101209	0.0302048	0.00508605	0.00738881	0.00705742	0.00528067	0.00682522	0.00497255	0.0100064
Fritillaria_tortifolia	0.00417616	0.0086716	0.0312268	0.00999028	0.00951946	0.00450537	0.00905745	0.00975481	0.00455468	0.00458673	0.0077722	0.00977101	0.0311011	0.0090894	0.00447496	0.00909748	0.00923315	0.00425342	0.0091699	0.00455151	0.00524816	0.00183334	0.0311847	0.00928185	0.0093243	0.0089929	0.00947648	0.00876071	0.00916836	0.00465804	0.0100785
Lilium_washingtonianum	0.00935166	0.00656329	0.0300741	0.00562163	0.00515082	0.00968087	0.00694913	0.00538616	0.00973018	0.00976223	0.00860232	0.00540237	0.0299484	0.00472076	0.00965046	0.00472884	0.00486451	0.00942892	0.00480126	0.00972701	0.00954201	0.00994803	0.030032	0.00491321	0.00721598	0.00688458	0.00510783	0.00665239	0.00479971	0.00983354	0.00280077	0.00990562
Fritillaria_ussuriensis	0.00654387	0.00834553	0.0309007	0.0096642	0.00919338	0.00687308	0.00873137	0.00942873	0.00692239	0.00695445	0.00744612	0.00944493	0.030775	0.00876332	0.00684267	0.0087714	0.00890707	0.00662113	0.00884383	0.00691923	0.00673422	0.00714025	0.0308586	0.00895578	0.00899822	0.00866682	0.0091504	0.00843463	0.00884228	0.00702575	0.00975238	0.00709783	0.00957954
Lilium_pumilum	0.00839842	0.000899678	0.0291209	0.00692873	0.00645791	0.00872763	0.00252406	0.00669325	0.00877694	0.008809	0.00764908	0.00670946	0.0289951	0.00602785	0.00869722	0.00603593	0.0061716	0.00847568	0.00610835	0.00877377	0.00858877	0.0089948	0.0290787	0.0062203	0.00279091	4.05145e-05	0.00641492	0.000648369	0.0061068	0.0088803	0.0070169	0.00895238	0.00684407	0.0086263
Lilium_regale	0.00851053	0.00572216	0.029233	0.00390757	0.00336828	0.00883974	0.00610801	0.00367209	0.00888905	0.00892111	0.0077612	0.0036883	0.0291073	0.00293822	0.00880934	0.0029463	0.00308197	0.0085878	0.00308719	0.00888589	0.00870089	0.00910691	0.0291909	0.000761997	0.00637485	0.00604346	0.00339376	0.00581127	0.0006485	0.00899241	0.00486869	0.0090645	0.00469585	0.00873842	0.00600294
Lilium_meleagrinum	0.00846123	0.00567286	0.0291837	0.00385826	0.001957	0.00879044	0.0060587	0.00362279	0.00883975	0.00887181	0.00771189	0.00363899	0.029058	0.00152694	0.00876003	0.00153502	0.00167069	0.00853849	0.00303789	0.00883658	0.00865158	0.00905761	0.0291416	0.00308136	0.00632555	0.00599415	0.00334446	0.00576196	0.00296787	0.00894311	0.00481938	0.00901519	0.00464655	0.00868911	0.00595364	0.00286401
Lilium_hansonii	0.00832023	0.000821488	0.0290427	0.00685054	0.00637972	0.00864944	0.00244587	0.00661506	0.00869875	0.00873081	0.00757089	0.00663127	0.028917	0.00594966	0.00861903	0.00595774	0.00609341	0.00839749	0.00603016	0.00869558	0.00851058	0.0089166	0.0290006	0.00614211	0.00271272	0.000802371	0.00633673	0.000551115	0.00602861	0.00880211	0.00693871	0.00887419	0.00676587	0.00854811	0.000761856	0.00592475	0.00587545
Fritillaria_pallidiflora	0.00398707	0.00848252	0.0310377	0.00980119	0.00933038	0.00431628	0.00886836	0.00956572	0.00436559	0.00439765	0.00758311	0.00958193	0.030912	0.00890032	0.00428587	0.0089084	0.00904407	0.00406433	0.00898082	0.00436243	0.00505907	0.00237839	0.0309956	0.00909277	0.00913521	0.00880381	0.00928739	0.00857162	0.00897927	0.00446895	0.00988937	0.00233598	0.00971653	0.00690875	0.0087633	0.00887541	0.00882611	0.00868511
Fritillaria_karelinii	0.00748865	0.0092903	0.0318455	0.010609	0.0101382	0.00781786	0.00967615	0.0103735	0.00786717	0.00789923	0.0083909	0.0103897	0.0317198	0.0097081	0.00778745	0.00971618	0.00985185	0.00756591	0.0097886	0.007864	0.007679	0.00808502	0.0318034	0.00990055	0.00994299	0.0096116	0.0100952	0.00937941	0.00978706	0.00797053	0.0106972	0.00804261	0.0105243	0.00578908	0.00957108	0.0096832	0.00963389	0.00949289	0.00785353
Fritillaria_monantha	0.000316088	0.00814627	0.0307015	0.00946494	0.00899412	0.00272287	0.00853211	0.00922947	0.00277218	0.00280423	0.00724686	0.00924567	0.0305758	0.00856407	0.00269246	0.00857214	0.00870781	0.000291798	0.00864457	0.00276901	0.00472282	0.00424719	0.0306594	0.00875652	0.00879896	0.00846756	0.00895114	0.00823537	0.00864302	0.00287554	0.00955312	0.00420478	0.00938028	0.0065725	0.00842705	0.00853916	0.00848986	0.00834886	0.0040157	0.00751727
Fritillaria_przewalskii	0.00288278	0.0086354	0.0311906	0.00995407	0.00948325	0.00216088	0.00902124	0.0097186	0.000194533	0.00202777	0.00773599	0.0097348	0.0310649	0.00905319	0.000682393	0.00906127	0.00919694	0.00296005	0.00913369	0.00220702	0.00521195	0.00473632	0.0311485	0.00924564	0.00928809	0.00895669	0.00944027	0.0087245	0.00913215	0.00231355	0.0100422	0.00469391	0.00986941	0.00706162	0.00891617	0.00902829	0.00897898	0.00883798	0.00450482	0.0080064	0.00291141
Fritillaria_dajinensis	0.00270477	0.00845738	0.0310126	0.00977606	0.00930524	0.0016254	0.00884323	0.00954059	0.00203218	0.00206423	0.00755798	0.00955679	0.0308869	0.00887518	0.00195246	0.00888326	0.00901893	0.00278204	0.00895568	0.00167154	0.00503394	0.00455831	0.0309705	0.00906763	0.00911008	0.00877868	0.00926226	0.00854649	0.00895414	0.000662261	0.00986424	0.0045159	0.0096914	0.00688361	0.00873816	0.00885028	0.00880097	0.00865997	0.00432681	0.00782839	0.0027334	0.00217141
Lilium_bulbiferum	0.0083818	0.00107005	0.0291042	0.0069121	0.00644129	0.00871101	0.00250744	0.00667663	0.00876032	0.00879237	0.00763246	0.00669284	0.0289785	0.00601123	0.0086806	0.00601931	0.00615498	0.00845906	0.00609173	0.00875715	0.00857215	0.00897817	0.0290621	0.00620368	0.00277428	0.00139134	0.0063983	0.00115915	0.00609018	0.00886368	0.00700028	0.00893576	0.00682744	0.00860968	0.00135083	0.00598632	0.00593702	0.00127264	0.00874668	0.00955446	0.00841042	0.00889955	0.00872154
Fritillaria_sichuanica	0.0027106	0.00846321	0.0310184	0.00978189	0.00931107	0.00163122	0.00884905	0.00954641	0.002038	0.00207006	0.0075638	0.00956262	0.0308927	0.00888101	0.00195828	0.00888909	0.00902476	0.00278786	0.00896151	0.00167737	0.00503976	0.00456414	0.0309763	0.00907346	0.0091159	0.0087845	0.00926808	0.00855231	0.00895996	0.000668088	0.00987006	0.00452173	0.00969723	0.00688944	0.00874399	0.0088561	0.0088068	0.0086658	0.00433264	0.00783422	0.00273923	0.00217724	0.000236659	0.00872737
Amana_erythronioides	0.0309292	0.0290964	0.00194783	0.0304151	0.0299443	0.0312584	0.0294823	0.0301796	0.0313077	0.0313398	0.0301799	0.0301958	0.00217401	0.0295142	0.031228	0.0295223	0.029658	0.0310065	0.0295947	0.0313046	0.0311196	0.0315256	0.00296142	0.0297067	0.0297491	0.0294177	0.0299013	0.0291855	0.0295932	0.0314111	0.0305033	0.0314832	0.0303304	0.0311571	0.0293772	0.0294893	0.02944	0.029299	0.0312941	0.0321019	0.0309578	0.031447	0.0312689	0.0293606	0.0312748
Fritillaria_persica	0.00495454	0.00856834	0.0311236	0.00988702	0.0094162	0.00528375	0.00895419	0.00965154	0.00533306	0.00536512	0.00766893	0.00966775	0.0309978	0.00898614	0.00525334	0.00899422	0.00912989	0.0050318	0.00906664	0.00532989	0.00374469	0.00555092	0.0310814	0.00917859	0.00922103	0.00888964	0.00937322	0.00865744	0.0090651	0.00543642	0.0099752	0.0055085	0.00980236	0.00699457	0.00884912	0.00896124	0.00891193	0.00877093	0.00531942	0.00793935	0.00498317	0.00547229	0.00529428	0.0088325	0.00530011	0.0313799
Lilium_souliei	0.00884273	0.00605436	0.0295652	0.00423976	0.00218408	0.00917194	0.0064402	0.00400429	0.00922125	0.0092533	0.00809339	0.00402049	0.0294395	0.00175402	0.00914153	0.0017621	0.00159817	0.00891999	0.00341939	0.00921808	0.00903308	0.0094391	0.0295231	0.00346286	0.00670705	0.00637565	0.00372596	0.00614346	0.00334937	0.00932461	0.00520088	0.00939669	0.00502805	0.00907061	0.00633514	0.00324551	0.00183423	0.00625695	0.00920761	0.0100154	0.00887135	0.00936048	0.00918247	0.00631852	0.0091883	0.0298215	0.00929343
Amana_anhuiensis	0.0305239	0.0286911	0.00189439	0.0300098	0.0295389	0.0308531	0.0290769	0.0297743	0.0309024	0.0309344	0.0297745	0.0297905	0.000754204	0.0291089	0.0308227	0.029117	0.0292526	0.0306011	0.0291894	0.0308992	0.0307142	0.0311202	0.00255609	0.0293013	0.0293438	0.0290124	0.029496	0.0287802	0.0291878	0.0310057	0.0300979	0.0310778	0.0299251	0.0307517	0.0289719	0.029084	0.0290347	0.0288937	0.0308887	0.0316965	0.0305525	0.0310416	0.0308636	0.0289552	0.0308694	0.00215073	0.0309746	0.0294162
Fritillaria_maximowiczii	0.00824173	0.00640895	0.0280282	0.00772762	0.00725681	0.00857094	0.00679479	0.00749215	0.00862025	0.0086523	0.00749239	0.00750836	0.0279024	0.00682675	0.00854053	0.00683483	0.0069705	0.00831899	0.00690725	0.00861708	0.00843208	0.0088381	0.027986	0.0070192	0.00706164	0.00673024	0.00721382	0.00649805	0.0069057	0.00872361	0.0078158	0.00879569	0.00764296	0.00846961	0.00668973	0.00680184	0.00675254	0.00661154	0.0086066	0.00941439	0.00827035	0.00875948	0.00858147	0.00667311	0.0085873	0.0282845	0.00869243	0.00713404	0.0278792
Lilium_lancifolium	0.00845517	0.00095643	0.0291776	0.00698548	0.00651466	0.00878438	0.00258081	0.00675	0.00883369	0.00886575	0.00770583	0.00676621	0.0290519	0.0060846	0.00875397	0.00609268	0.00622835	0.00853244	0.0061651	0.00883053	0.00864553	0.00905155	0.0291355	0.00627705	0.00284766	0.000259319	0.00647167	0.000705121	0.00616355	0.00893705	0.00707365	0.00900914	0.00690082	0.00868306	0.000218805	0.00605969	0.00601039	0.000818608	0.00882005	0.00962784	0.0084838	0.00897293	0.00879492	0.00140758	0.00880074	0.029434	0.00890587	0.00639189	0.0290286
Fritillaria_verticillata	0.00419242	0.00868787	0.0312431	0.0100065	0.00953573	0.00452163	0.00907371	0.00977107	0.00457094	0.004603	0.00778846	0.00978728	0.0311174	0.00910567	0.00449122	0.00911375	0.00924942	0.00426969	0.00918617	0.00456778	0.00526442	0.00184961	0.031201	0.00929812	0.00934056	0.00900916	0.00949274	0.00877697	0.00918462	0.0046743	0.0100947	0.000356655	0.00992189	0.0071141	0.00896865	0.00908076	0.00903146	0.00889046	0.00235224	0.00805888	0.00422105	0.00471018	0.00453217	0.00895203	0.00453799	0.0314994	0.00552477	0.00941296	0.0310941
Fritillaria_hupehensis	0.00116334	0.00809911	0.0306543	0.00941779	0.00894697	0.00267571	0.00848495	0.00918231	0.00272502	0.00275708	0.0071997	0.00919852	0.0305286	0.00851691	0.0026453	0.00852499	0.00866066	0.00124061	0.00859741	0.00272185	0.00467566	0.00420004	0.0306122	0.00870936	0.0087518	0.0084204	0.00890398	0.00818821	0.00859586	0.00282838	0.00950596	0.00415763	0.00933313	0.00652534	0.00837989	0.008492	0.0084427	0.0083017	0.00396854	0.00747012	0.00119197	0.00286425	0.00268624	0.00836327	0.00269207	0.0309107	0.00493601	0.0088242	0.0305053
Fritillaria_walujewii	0.00354912	0.00804457	0.0305998	0.00936324	0.00889243	0.00387833	0.00843041	0.00912777	0.00392764	0.0039597	0.00714516	0.00914398	0.0304741	0.00846237	0.00384792	0.00847045	0.00860612	0.00362638	0.00854287	0.00392448	0.00462112	0.00307515	0.0305577	0.00865482	0.00869726	0.00836586	0.00884944	0.00813367	0.00854132	0.004031	0.00945142	0.00303274	0.00927858	0.0064708	0.00832535	0.00843746	0.00838816	0.00824716	0.00284365	0.00741558	0.00357775	0.00406688	0.00388886	0.00830873	0.00389469	0.0308561	0.00488147	0.00876966	0.0304508
Fritillaria_crassicaulis	0.00272419	0.0084768	0.031032	0.00979548	0.00932466	0.00200228	0.00886264	0.00956	0.00183713	0.00154776	0.00757739	0.00957621	0.0309063	0.0088946	0.00175741	0.00890268	0.00903835	0.00280145	0.0089751	0.00204843	0.00505335	0.00457773	0.0309899	0.00908705	0.00912949	0.00879809	0.00928167	0.0085659	0.00897355	0.00215495	0.00988365	0.00453532	0.00971082	0.00690303	0.00875758	0.00886969	0.00882039	0.00867939	0.00434623	0.00784781	0.00275282	0.00197636	0.00201282	0.00874096	0.00201864	0.0312884	0.0053137	0.00920189	0.030883
Lilium_pensylvanicum	0.00823917	0.000740424	0.0289616	0.00676947	0.00629865	0.00856838	0.0023648	0.006534	0.00861769	0.00864974	0.00748983	0.0065502	0.0288359	0.00586859	0.00853797	0.00587667	0.00601234	0.00831643	0.0059491	0.00861452	0.00842952	0.00883554	0.0289195	0.00606105	0.00263165	0.000721307	0.00625567	0.000470051	0.00594755	0.00872105	0.00685765	0.00879313	0.00668481	0.00846705	0.000680793	0.00584369	0.00579439	0.000583539	0.00860404	0.00941183	0.00826779	0.00875692	0.00857891	0.00119157	0.00858474	0.0292179	0.00868987	0.00617588	0.0288126
Fritillaria_meleagroides	0.00754172	0.00934337	0.0318986	0.010662	0.0101912	0.00787093	0.00972921	0.0104266	0.00792024	0.00795229	0.00844396	0.0104428	0.0317729	0.00976117	0.00784052	0.00976925	0.00990492	0.00761898	0.00984167	0.00791707	0.00773207	0.00813809	0.0318565	0.00995362	0.00999606	0.00966466	0.0101482	0.00943247	0.00984012	0.0080236	0.0107502	0.00809568	0.0105774	0.00326925	0.00962415	0.00973626	0.00968696	0.00954596	0.00790659	0.00678692	0.00757034	0.00805947	0.00788146	0.00960753	0.00788729	0.0321549	0.00799242	0.0100685	0.0317496
Fritillaria_wabuensis	0.00279807	0.00855068	0.0311059	0.00986935	0.00939854	0.00171869	0.00893652	0.00963388	0.00212547	0.00215753	0.00765127	0.00965008	0.0309802	0.00896848	0.00204575	0.00897656	0.00911222	0.00287533	0.00904898	0.00176483	0.00512723	0.0046516	0.0310638	0.00916093	0.00920337	0.00887197	0.00935555	0.00863978	0.00904743	0.000429631	0.00995753	0.00460919	0.00978469	0.00697691	0.00883146	0.00894357	0.00889427	0.00875327	0.00442011	0.00792169	0.00282669	0.0022647	0.000613416	0.00881483	0.000619243	0.0313622	0.00538758	0.00927576	0.0309569
[truncated: 9 more columns]

## Sheet: ED based on ITS1+ITS2
	F.unibracteata	F.cirrhosa	F.przewalskii	F.delavayi	F.taipaiensis	F.unibracteata_var._wabuensis	F.pallidiflora	F.walujewii	F.ussuriensis	F.thunbergii	F.verticillata	F.yuminesis	F.chitralensis	F.maximowiczii	F.anhuiensis	F.camtschatcensis	F.pudica	F.hupehensis	L.davidi	L.candidum	L.maritimum
F.unibracteata
F.cirrhosa	0.00990516
F.przewalskii	0.00163795	0.011566
F.delavayi	0.0132847	0.0132374	0.0149583
F.taipaiensis	0.0116313	0.0149894	0.00996094	0.0184295
F.unibracteata_var._wabuensis	0.00659199	0.0166249	0.0049397	0.0200684	0.0150344
F.pallidiflora	0.0341696	0.0305853	0.0359097	0.037676	0.0396577	0.0413023
F.walujewii	0.0411669	0.0375302	0.0429198	0.0447035	0.046742	0.0483785	0.00831018
F.ussuriensis	0.0447035	0.0392946	0.0464634	0.0482565	0.0503248	0.0519577	0.0324074	0.0393861
F.thunbergii	0.0201237	0.0183644	0.0218197	0.0252356	0.0270976	0.0270236	0.0253982	0.0322983	0.0340486
F.verticillata	0.0376355	0.0357604	0.0393806	0.0394049	0.0449284	0.0448017	0.0083206	0.00995618	0.0394354	0.030441
F.yuminesis	0.0359712	0.0341013	0.0377173	0.041244	0.0432574	0.0431354	0.00665065	0.00993968	0.0359432	0.0287863	0.00330039
F.chitralensis	0.0393557	0.0357377	0.0411028	0.0428794	0.0449002	0.0465365	0.0236584	0.0305383	0.0393006	0.0288037	0.0271316	0.0236984
F.maximowiczii	0.0790883	0.0713638	0.0809562	0.0828828	0.0791414	0.0869279	0.0660734	0.0698041	0.0585221	0.0694827	0.0697675	0.0660734	0.0640116
F.anhuiensis	0.0998118	0.091489	0.0998118	0.0999064	0.103204	0.0999064	0.0810918	0.088844	0.0701503	0.0887766	0.0812913	0.0812913	0.0781009	0.100051
F.camtschatcensis	0.0687596	0.0648669	0.0705843	0.0724594	0.0747566	0.0763767	0.0558006	0.0576233	0.0486002	0.0575948	0.0594958	0.0558981	0.0535068	0.0492439	0.111059
F.pudica	0.0752668	0.0749683	0.0771271	0.075317	0.0774108	0.0790433	0.0640621	0.0677766	0.0624428	0.0732833	0.0715607	0.0678623	0.0674439	0.0554503	0.112553	0.0308713
F.hupehensis	0.0235543	0.0217738	0.0252588	0.0286937	0.0305853	0.0305013	0.0288794	0.0358157	0.0341013	0.00329437	0.033934	0.0322786	0.0287596	0.0695971	0.0915598	0.0576871	0.0734046
L.davidi	0.0899925	0.0896314	0.0918715	0.088176	0.0963223	0.0960273	0.0898319	0.0934691	0.0856413	0.0898319	0.0899934	0.0879599	0.0857942	0.0822733	0.120811	0.0846663	0.0917103	0.0899824
L.candidum	0.0972616	0.0968697	0.0991472	0.101105	0.103667	0.10525	0.0892311	0.0930609	0.0855248	0.089291	0.0933426	0.0913062	0.0872753	0.0836601	0.120211	0.0861638	0.0954471	0.0894397	0.0786236
L.maritimum	0.0913678	0.087286	0.0932386	0.0933017	0.0976796	0.0992695	0.0856221	0.0912557	0.0818674	0.0874802	0.0913683	0.0876365	0.0871802	0.0779123	0.126757	0.0842034	0.0931038	0.0876257	0.0635096	0.0669744

## Sheet: ED based on ITS1
	F.unibracteata	F.cirrhosa	F.przewalskii	F.delavayi	F.taipaiensis	F.unibracteata_var._wabuensis	F.pallidiflora	F.walujewii	F.ussuriensis	F.thunbergii	F.verticillata	F.yuminesis	F.chitralensis	F.maximowiczii	F.anhuiensis	F.camtschatcensis	F.pudica	F.hupehensis	L.davidi	L.candidum	L.maritimum
F.unibracteata
F.cirrhosa	0.0108631
F.przewalskii	0	0.0108631
F.delavayi	0.00541105	0.00539615	0.00541105
F.taipaiensis	0.0165976	0.0165505	0.0165976	0.0109911
F.unibracteata_var._wabuensis	0.00541696	0.0164204	0.00541696	0.0109054	0.0223054
F.pallidiflora	0.027891	0.0278106	0.027891	0.0221635	0.0340139	0.0337353
F.walujewii	0.0306534	0.030565	0.0306534	0.0249126	0.0368162	0.0365143	0.00270027
F.ussuriensis	0.0367596	0.0337672	0.0367596	0.0308937	0.0431174	0.0427568	0.0398238	0.0426297
F.thunbergii	0.0164935	0.0164471	0.0164935	0.0109231	0.0223421	0.0221635	0.0194096	0.0221635	0.0309807
F.verticillata	0.027969	0.0307358	0.027969	0.0250513	0.037026	0.0338305	0.00544019	0.00806586	0.0428734	0.0250513
F.yuminesis	0.0298029	0.0327488	0.0298029	0.0266855	0.0395018	0.0360676	0.00578649	0.00867211	0.0453351	0.0266855	0
F.chitralensis	0.0247428	0.0246727	0.0247428	0.019118	0.0307244	0.0304771	0.0249103	0.0276541	0.0394305	0.0191704	0.0221615	0.0235999
F.maximowiczii	0.0641545	0.0579199	0.0641545	0.0579199	0.0611969	0.0705653	0.0676929	0.0674944	0.0529008	0.058088	0.0648142	0.0693033	0.0577432
F.anhuiensis	0.113027	0.100989	0.113027	0.100989	0.121138	0.11981	0.108124	0.113303	0.086964	0.0958594	0.10871	0.10871	0.0948096	0.117382
F.camtschatcensis	0.0575105	0.0573364	0.0575105	0.051405	0.064336	0.0637796	0.060939	0.0577569	0.0433727	0.0515522	0.0580924	0.0620576	0.0571633	0.037336	0.139857
F.pudica	0.0671114	0.0669038	0.0671114	0.0608486	0.0675767	0.0735559	0.0742411	0.0740213	0.0592984	0.067518	0.0775956	0.0830492	0.0701662	0.0403412	0.161262	0.0251573
F.hupehensis	0.0192792	0.0192246	0.0192792	0.0136799	0.0251839	0.0249818	0.0222251	0.0249818	0.0281098	0.00270027	0.0278882	0.0297111	0.0219503	0.0550771	0.0958594	0.0485942	0.064455
L.davidi	0.0888566	0.0885741	0.0888566	0.0823554	0.0964555	0.0924111	0.102915	0.101383	0.0868902	0.0894064	0.0988008	0.103333	0.0857308	0.0719397	0.158922	0.0874443	0.0973536	0.0862598
L.candidum	0.0815143	0.0812607	0.0815143	0.0751742	0.0888471	0.0880549	0.0821142	0.0781171	0.0735119	0.0723555	0.0816359	0.0880452	0.0719258	0.0552908	0.114258	0.0671836	0.0739779	0.06933	0.0725661
L.maritimum	0.072474	0.066221	0.072474	0.066221	0.0796152	0.0789133	0.0827528	0.0817871	0.0678911	0.0729105	0.0822671	0.0887801	0.0755152	0.055717	0.128963	0.067704	0.0740868	0.0698607	0.0513129	0.047896

## Sheet: ED based on ITS2
	Fritillaria_unibracteata	Fritillaria_cirrhosa	Fritillaria_przewalskii	Fritillaria_delavayi	Fritillaria_taipaiensis	Fritillaria_unibracteata_var._wabuensis	Fritillaria_pallidiflora	Fritillaria_walujewii	F.ussuriensis	F.thunbergii	F.chitralensis	F.maximoviczii	F.camtschatcensis	F.pudica	L.davidii	L.candidum	L.maritimum	F.hupehensis	F.anhuiensis	F.yuminensis	F.verticillata
Fritillaria_unibracteata
Fritillaria_cirrhosa	0
Fritillaria_przewalskii	0	0
Fritillaria_delavayi	0.0175219	0.0175219	0.013168
Fritillaria_taipaiensis	0.0175219	0.0175219	0.013168	0.0175219
Fritillaria_unibracteata_var._wabuensis	0.00430175	0.00430175	0	0.0131104	0.0131104
Fritillaria_pallidiflora	0.0641779	0.0641779	0.0597284	0.0641779	0.0494818	0.0594554
Fritillaria_walujewii	0.0597284	0.0597284	0.0552576	0.0597284	0.0450818	0.0550044	0.0220508
F.ussuriensis	0.0567521	0.0567521	0.0521416	0.0567521	0.0417392	0.0518956	0.0370617	0.0323494
F.thunbergii	0.0355763	0.0355763	0.0311949	0.0355763	0.0218306	0.0310565	0.0446179	0.040243	0.0367902
F.chitralensis	0.0600986	0.0600986	0.0555992	0.0600986	0.0453515	0.0553427	0.0454123	0.040959	0.0374623	0.0404805
F.maximoviczii	0.0795795	0.0795795	0.0750758	0.0795795	0.0642885	0.0747255	0.0596408	0.0551773	0.0520643	0.0592015	0.060288
F.camtschatcensis	0.0692471	0.0692471	0.0647784	0.0692471	0.0543535	0.0644802	0.0590989	0.045349	0.0515762	0.049416	0.0311954	0.0646815
F.pudica	0.0692471	0.0692471	0.0647784	0.0692471	0.0543535	0.0644802	0.0590989	0.045349	0.0515762	0.049416	0.0311954	0.0646815	0
L.davidii	0.0906423	0.0906423	0.0860786	0.0807172	0.0845894	0.0856691	0.0945563	0.0945563	0.0925584	0.0889312	0.0956365	0.0859378	0.0950234	0.0950234
L.candidum	0.0740282	0.0740282	0.0740282	0.0791574	0.0730686	0.0740282	0.0627106	0.0631129	0.0704361	0.0675983	0.0740282	0.0640523	0.0684749	0.0684749	0.0587808
L.maritimum	0.116616	0.116616	0.112047	0.116616	0.110052	0.111505	0.110217	0.110217	0.108682	0.104359	0.111505	0.096109	0.110774	0.110774	0.0912613	0.0586034
F.hupehensis	0.0402976	0.0402976	0.0358965	0.0402976	0.0263727	0.0357362	0.049416	0.0450219	0.0416823	0.00432011	0.0357362	0.0642	0.0542803	0.0542803	0.0942813	0.0729611	0.109888
F.anhuiensis	0.0355763	0.0355763	0.0311949	0.0355763	0.0218306	0.0310565	0.0446179	0.040243	0.0367902	0	0.0404805	0.0592015	0.049416	0.049416	0.0889312	0.0675983	0.104359	0.00432011
F.yuminensis	0.0506287	0.0506287	0.0456768	0.0506287	0.0347067	0.0454461	0.0194581	0.0145557	0.019971	0.0294824	0.0300557	0.0456055	0.0451481	0.0451481	0.0599548	0.0534338	0.0998328	0.0346565	0.0294824
F.verticillata	0.0546748	0.0546748	0.0502297	0.0546748	0.040243	0.0500015	0.0175002	0.0130944	0.0274958	0.0354829	0.036107	0.0501584	0.0497053	0.0497053	0.0890591	0.0627106	0.104513	0.0401902	0.0354829	0.00961899
